# Supplementary material for: In Silico Analysis of the Longevity and Timeline of Individual Germinal Center Reactions in a Primary Immune Response
Source: Cells. 2021 Jul 9;10(7):1736. doi: 10.3390/cells10071736 (PMC8306527; doi:10.3390/cells10071736)
Supplement: Supplementary file 1 [file cells-10-01736-s001.zip]

Archive with 1 entries (1 files):
- cells-1234392-supplementary.pdf
